# Supplementary material for: Orthogonal monoterpenoid biosynthesis in yeast constructed on an isomeric substrate
Source: Nat Commun. 2019 Aug 23;10:3799. doi: 10.1038/s41467-019-11290-x (PMC6707142; doi:10.1038/s41467-019-11290-x)
Supplement: Supplementary file 4 — Source Data [file 41467_2019_11290_MOESM4_ESM.xlsx]

## Sheet: Table 1
SfCinS1 wild-type
	v/[E0] (min-1)			MEAN			v/[E0] (min-1)			MEAN
[GPP] µM	data set #1	data set #2	data set #3			[NPP] µM	data set #1	data set #2	data set #3
1	0.2355	0.5171	0.3924	0.381667		1	0.0975	0.2171	0.1545	0.156367
2	0.8152	0.4651	0.6376	0.6393		2	0.1285	0.2534	0.1791	0.187
4	0.9036	1.7064	1.1283	1.2461		4	0.5105	0.3511	0.4018	0.421133
8	1.4243	1.0882	1.8741	1.4622		8	0.8557	1.2874	1.0974	1.08017
15	1.1976	1.7839	2.5688	1.8501		15	1.9553	1.1522	1.6227	1.57673
20	2.7144	2.0367	1.2382	1.99643		20	1.3097	2.4373	1.9947	1.9139
25	2.5123	3.1414	2.1925	2.6154		25	3.2263	2.2589	2.5798	2.68833
30	3.2827	2.7571	3.0796	3.0398		30	3.8439	2.7819	3.4569	3.3609
50	4.3158	3.2055	3.9487	3.82333		50	4.1518	5.3017	4.6652	4.70623
70	4.6136	4.0209	3.6079	4.0808		70	5.5402	5.0399	4.8569	5.14567
KM=	26.1198	± 2.7890	μM			KM=	89.4655	± 4.9875	μM
kcat=	5.56243	± 0.3801	min-1			kcat=	12.2502	± 2.6702	min-1
kcatapp/KMapp=	0.212958		min-1 μM-1			kcatapp/KMapp=	0.136927		min-1 μM-1
SfCinS1(F571Y)
	v/[E0] (min-1)			MEAN			v/[E0] (min-1)			MEAN
[GPP] µM	data set #1	data set #2	data set #3			[NPP] µM	data set #1	data set #2	data set #3
1	0.003289	0.004858	0.006788	0.00497833		1	0.007521	0.008932	0.013526	0.009993
2	0.03031	0.022561	0.01964	0.0241703		2	0.032224	0.019387	0.023486	0.0250323
4	0.04428	0.03158	0.03819	0.0380167		4	0.07121	0.048511	0.057412	0.0590443
8	0.07647	0.07051	0.08374	0.0769067		8	0.099742	0.094241	0.12175	0.105244
15	0.08081	0.14211	0.12451	0.11581		15	0.195301	0.215971	0.199781	0.203684
20	0.15041	0.10047	0.17168	0.140853		20	0.25501	0.209071	0.32227	0.262117
25	0.22418	0.14225	0.20476	0.190397		25	0.331215	0.238136	0.309946	0.293099
30	0.2554	0.13918	0.14448	0.179687		30	0.45587	0.309025	0.375125	0.380007
50	0.3157	0.23022	0.18199	0.242637		50	0.4644	0.52318	0.35719	0.448257
70	0.2518	0.3014	0.19126	0.248153		70	0.42802	0.58802	0.35871	0.45825
KM=	29.9352	± 6.1410	μM			KM=	37.4789	± 14.2622	μM
kcat=	0.369988	± 0.0302	min-1			kcat=	0.7499	± 0.1223	min-1
kcatapp/KMapp=	0.0123596		min-1 μM-1			kcatapp/KMapp=	0.0200086		min-1 μM-1
SfCinS1(F571H)
	v/[E0] (min-1)			MEAN			v/[E0] (min-1)			MEAN
[GPP] µM	data set #1	data set #2	data set #3			[NPP] µM	data set #1	data set #2	data set #3
1	0.01664	0.028141	0.021455	0.0220787		1	0.0029952	0.0036956	0.0019732	0.002888
2	0.05147	0.04323	0.06142	0.05204		2	0.008226	0.006022	0.0069892	0.00707907
4	0.09287	0.11542	0.10887	0.10572		4	0.0091741	0.013522	0.008804	0.0105
8	0.29588	0.19393	0.21197	0.233927		8	0.024127	0.014635	0.00997	0.016244
15	0.42587	0.308072	0.29871	0.344217		15	0.043139	0.030938	0.041524	0.0385337
20	0.23594	0.6808	0.5124	0.47638		20	0.05128	0.032157	0.041215	0.0415507
25	0.91247	0.4057	0.48525	0.60114		25	0.07258	0.066435	0.115772	0.084929
30	0.71137	0.44739	0.56614	0.574967		30	0.095227	0.1374	0.06723	0.0999523
50	0.529052	0.7964	0.59214	0.639197		50	0.14852	0.097585	0.102501	0.116202
70	0.7852	0.40555	0.64514	0.611963		70	0.219241	0.278956	0.01469	0.170962
KM=	18.0466	± 5.0714	μM			KM=	238.088	± 34.3533	μM
kcat=	0.859964	± 0.0942	min-1			kcat=	0.740102	± 0.0841	min-1
kcatapp/KMapp=	0.0476524		min-1 μM-1			kcatapp/KMapp=	0.00310852		min-1 μM-1
SfCinS1(F571V)
	v/[E0] (min-1)			MEAN			v/[E0] (min-1)			MEAN
[GPP] µM	data set #1	data set #2	data set #3			[NPP] µM	data set #1	data set #2	data set #3
1	0.0032414	0.0017317	0.00269	0.00255437		1	0.0072711	0.0115211	0.00954	0.00944407
2	0.0054211	0.0039204	0.0052311	0.00485753		2	0.035112	0.013222	0.024057	0.0241303
4	0.0083105	0.0062403	0.0063905	0.00698043		4	0.044546	0.021451	0.030586	0.0321943
8	0.0081912	0.0093144	0.01126	0.00958853		8	0.07521	0.0291624	0.045703	0.0500251
15	0.0082833	0.011474	0.0099502	0.0099025		15	0.083421	0.058072	0.074812	0.0721017
20	0.030145	0.011156	0.023144	0.0214817		20	0.091942	0.06049	0.102486	0.0849727
25	0.037124	0.0254927	0.0196789	0.0274319		25	0.102554	0.089985	0.11436	0.1023
30	0.0412531	0.0255417	0.032253	0.0330159		30	0.17452	0.12525	0.09856	0.132777
50	0.051817	0.032587	0.044579	0.0429943		50	0.315213	0.120837	0.184303	0.206784
70	0.079123	0.057242	0.060757	0.0657073		70	0.32145	0.178403	0.284396	0.261416
100	0.133794	0.077072	0.086077	0.098981		100	0.360784	0.199161	0.27815	0.279365
150	0.151237	0.090577	0.084574	0.108796		150	0.274595	0.365948	0.21987	0.286804
KM=	271.456	± 95.3500	μM			KM=	67.2352	± 13.3010	μM
kcat=	0.321516	± 0.0828	min-1			kcat=	0.450002	± 0.0439	min-1
kcatapp/KMapp=	0.00118441		min-1 μM-1			kcatapp/KMapp=	0.00669295		min-1 μM-1
SfCinS1(F571L)
	v/[E0] (min-1)			MEAN			v/[E0] (min-1)			MEAN
[GPP] µM	data set #1	data set #2	data set #3			[NPP] µM	data set #1	data set #2	data set #3
1	0.0098646	0.01749	0.0123595	0.013238		1	0.003805	0.006715	0.0080123	0.00617743
2	0.009852	0.022456	0.0176805	0.0166628		2	0.0279779	0.01756	0.009995	0.018511
4	0.0471304	0.024119	0.034229	0.0351595		4	0.027806	0.049856	0.01895	0.032204
8	0.022175	0.07201	0.0597681	0.0513177		8	0.072542	0.024102	0.045057	0.0472337
15	0.0964146	0.044962	0.074251	0.0718759		15	0.039996	0.099989	0.059897	0.0666273
20	0.0686503	0.0922	0.145247	0.102032		20	0.093039	0.143701	0.1015	0.112747
25	0.09857	0.1855	0.112471	0.13218		25	0.24658	0.092361	0.151355	0.163432
30	0.204577	0.09302	0.142366	0.146654		30	0.0935687	0.27284	0.18023	0.182213
50	0.345725	0.145237	0.231861	0.240941		50	0.0995889	0.371996	0.388199	0.286595
70	0.185795	0.25489	0.340147	0.260277		70	0.52874	0.244785	0.341653	0.371726
100	0.170561	0.300886	0.38887	0.286772		100	0.265753	0.599787	0.29629	0.387277
150	0.210557	0.35598	0.339143	0.301893		150	0.21587	0.44496	0.512227	0.391019
KM=	55.72	± 9.2240	μM			KM=	71.8235	± 17.6302	μM
kcat=	0.4404	± 0.0738	min-1			kcat=	0.6401	± 0.08	min-1
kcatapp/KMapp=	0.0079038		min-1 μM-1			kcatapp/KMapp=	0.00891212		min-1 μM-1
ClLimS wild-type
	v/[E0] (min-1)			MEAN			v/[E0] (min-1)			MEAN
[GPP] µM	data set #1	data set #2	data set #3			[NPP] µM	data set #1	data set #2	data set #3
1	1.09952	0.524732	0.638692	0.754316		1	0.11196	0.45183	0.221474	0.261755
2	1.20348	1.0275	0.611293	0.947425		2	0.67223	0.307935	0.56458	0.514915
4	1.43784	1.08517	2.10261	1.54187		4	1.9222	1.40388	1.62992	1.652
8	3.41101	5.88047	4.39434	4.56194		8	3.77421	2.99512	4.33775	3.70236
15	9.85941	5.98849	7.88059	7.9095		15	6.3521	4.96521	5.63145	5.64959
20	10.4341	5.08228	7.53201	7.6828		20	6.60541	5.94219	8.62356	7.05705
25	11.874	7.9541	8.97252	9.60021		25	7.45104	8.95099	6.64999	7.68401
30	11.1614	9.1301	8.00833	9.43328		30	9.63056	8.20948	14.1558	10.6653
50	13.1497	15.2245	10.0417	12.8053		50	12.1047	20.1097	13.4036	15.206
70	11.0245	16.2354	12.1724	13.1441		70	20.1244	12.3063	17.1259	16.5189
KM=	24.937	± 3.76	μM			KM=	81.5537	± 7.3320	μM
kcat=	18.35	± 0.88	min-1			kcat=	37.1599	± 1.7611	min-1
kcatapp/KMapp=	0.735854		min-1 μM-1			kcatapp/KMapp=	0.455649		min-1 μM-1
ClLimS(H570F)
	v/[E0] (min-1)			MEAN			v/[E0] (min-1)			MEAN
[GPP] µM	data set #1	data set #2	data set #3			[NPP] µM	data set #1	data set #2	data set #3
1	0.2145	0.73722	0.4036	0.451773		1	0.2382	0.71841	0.47999	0.478867
2	1.82364	1.21288	2.51947	1.852		2	2.39486	1.10766	0.91557	1.4727
4	2.0558	4.13577	2.50541	2.89899		4	4.21338	3.03766	2.03841	3.09648
8	7.74548	5.17968	8.16071	7.02863		8	4.27517	7.46927	5.91925	5.8879
15	7.25281	9.32617	6.85949	7.81282		15	12.1374	8.0494	8.68863	9.62516
20	10.0113	6.90325	9.00095	8.63849		20	13.2522	9.92601	12.569	11.9157
25	6.92156	9.12442	11.0056	9.01721		25	15.9515	9.1537	12.5504	12.5519
30	12.4803	9.7111	8.91931	10.3702		30	12.3801	16.9236	14.7483	14.684
50	9.83523	10.6184	14.039	11.4976		50	14.9238	19.9165	18.9261	17.9221
70	15.5215	11.8274	10.8684	12.7391		70	18.7539	24.6558	17.9099	20.4399
KM=	12.8629	± 7.2031	μM			KM=	31.9404	± 5.1421	μM
kcat=	14.64	± 2.5012	min-1			kcat=	29.7015	± 1.8200	min-1
kcatapp/KMapp=	1.13816		min-1 μM-1			kcatapp/KMapp=	0.929904		min-1 μM-1
ClLimS(H570Y)
	v/[E0] (min-1)			MEAN			v/[E0] (min-1)			MEAN
[GPP] µM	data set #1	data set #2	data set #3			[NPP] µM	data set #1	data set #2	data set #3
1	0.74523	0.85738	1.2035	0.93537		1	0.28457	0.31779	0.52578	0.376047
2	1.2343	1.4376	1.74523	1.47238		2	0.78972	0.87954	1.02091	0.896723
4	3.4216	2.9644	3.4214	3.26913		4	3.3521	1.5778	4.03898	2.98963
8	3.67104	5.2111	4.12309	4.33508		8	5.1494	8.54221	5.26854	6.32005
15	3.01541	4.02619	6.02476	4.35545		15	8.0886	5.03979	7.16943	6.76594
20	5.1281	3.80247	4.6235	4.51802		20	10.9523	9.17144	12.7451	10.9563
25	5.2311	4.7025	8.22982	6.05447		25	13.8547	10.948	10.4855	11.7627
30	3.26535	5.6841	8.22606	5.72517		30	9.15514	14.2777	13.0496	12.1608
50	7.7025	6.02543	9.13798	7.62197		50	12.8104	17.2204	13.0549	14.3619
70	10.0354	9.08375	6.0457	8.38829		70	13.4288	20.3281	15.1698	16.3089
KM=	11.7591	± 4.8212	μM			KM=	23.9827	± 6.41	μM
kcat=	8.9221	± 0.43	min-1			kcat=	21.8601	± 1.66	min-1
kcatapp/KMapp=	0.75874		min-1 μM-1			kcatapp/KMapp=	0.911495		min-1 μM-1
ClLimS(H570L)
	v/[E0] (min-1)			MEAN			v/[E0] (min-1)			MEAN
[GPP] µM	data set #1	data set #2	data set #3			[NPP] µM	data set #1	data set #2	data set #3
1	0.007536	0.009531	0.008781	0.008616		1	0.0169	0.02984	0.017932	0.0215573
2	0.014239	0.021552	0.0113598	0.0157169		2	0.12305	0.19413	0.11215	0.14311
4	0.060933	0.041026	0.051116	0.051025		4	0.17112	0.091039	0.21018	0.157446
8	0.13014	0.076198	0.058499	0.088279		8	0.47021	0.61231	0.221445	0.434655
15	0.15542	0.085291	0.109523	0.116745		15	0.7023	0.35509	0.4391	0.49883
20	0.17423	0.101445	0.095352	0.123676		20	1.02546	0.65441	0.73182	0.803897
25	0.08302	0.201245	0.11235	0.132205		25	0.91027	0.60282	0.31251	0.608533
30	0.112354	0.241438	0.12051	0.158101		30	1.21163	1.12035	0.65694	0.996307
50	0.19325	0.11754	0.21393	0.174907		50	1.13256	1.61675	1.91523	1.55485
70	0.16487	0.23424	0.20145	0.200187		70	1.86059	1.21413	2.10334	1.72602
KM=	16.8866	± 6.72	μM			KM=	110.515	± 19.3012	μM
kcat=	0.24	± 0.07	min-1			kcat=	4.58	± 0.6600	min-1
kcatapp/KMapp=	0.0142125		min-1 μM-1			kcatapp/KMapp=	0.0414423		min-1 μM-1
ClLimS(H570V)
	v/[E0] (min-1)			MEAN			v/[E0] (min-1)			MEAN
[GPP] µM	data set #1	data set #2	data set #3			[NPP] µM	data set #1	data set #2	data set #3
1	0.0112365	0.0144296	0.0229941	0.0162201		1	0.049514	0.07456	0.06204	0.062038
2	0.07246	0.040062	0.08302	0.0651807		2	0.12026	0.13222	0.08631	0.11293
4	0.071214	0.062161	0.11342	0.082265		4	0.15852	0.20723	0.11235	0.159367
8	0.096321	0.215409	0.13243	0.148053		8	0.212098	0.1714	0.18533	0.189609
15	0.34552	0.19593	0.24594	0.262463		15	0.25511	0.30176	0.1826	0.24649
20	0.31956	0.11099	0.42156	0.284037		20	0.34964	0.38981	0.2499	0.329783
25	0.4125	0.15236	0.3452	0.303353		25	0.78012	0.69768	0.85133	0.776377
30	0.23554	0.352809	0.5396	0.375983		30	0.6423	0.83693	0.7292	0.736143
50	0.9101	0.39204	0.6031	0.63508		50	0.67123	0.5608	0.76793	0.666653
70	0.4962	0.74125	0.52727	0.58824		70	0.98882	0.6481	0.84844	0.828453
KM=	56.7452	± 12.42	μM			KM=	32.4387	± 14.14	μM
kcat=	1.1494	± 0.08	min-1			kcat=	1.23984	± 0.10	min-1
kcatapp/KMapp=	0.0202555		min-1 μM-1			kcatapp/KMapp=	0.038221		min-1 μM-1
ClLimS(H570I)
	v/[E0] (min-1)			MEAN			v/[E0] (min-1)			MEAN
[GPP] µM	data set #1	data set #2	data set #3			[NPP] µM	data set #1	data set #2	data set #3
1	0	0	0	0		1	0.13215	0.08812	0.11821	0.112827
2	0	0	0	0		2	0.16256	0.09522	0.1933	0.15036
4	0.010339	0.03102	0.028701	0.0233533		4	0.28561	0.1854	0.2169	0.229303
8	0.07292	0.02386	0.09767	0.0648167		8	0.3921	0.58352	0.4461	0.473907
15	0.08542	0.1159	0.06492	0.0887467		15	0.8652	0.51241	0.45816	0.611923
20	0.14504	0.07466	0.06181	0.0938367		20	0.98826	0.74011	0.59985	0.776073
25	0.13333	0.098377	0.09841	0.110039		25	1.1235	0.5316	0.9854	0.880167
30	0.08523	0.163414	0.05123	0.099958		30	1.75567	0.09923	1.4036	1.08617
50	0.11163	0.20146	0.11251	0.141867		50	1.1226	1.84456	0.8514	1.27285
70	0.1575	0.20669	0.11238	0.158857		70	0.92878	1.02345	2.0341	1.32878
KM=	24.4297	± 6.44	μM			KM=	27.0628	± 4.72	μM
kcat=	0.21	± 0.02	min-1			kcat=	1.8999	± 0.13	min-1
kcatapp/KMapp=	0.00859609		min-1 μM-1			kcatapp/KMapp=	0.0702034		min-1 μM-1
SeCamS wt
	v/[E0] (min-1)			MEAN			v/[E0] (min-1)			MEAN
[GPP] µM	data set #1	data set #2	data set #3			[NPP] µM	data set #1	data set #2	data set #3
1	0.11235	0.24135	0.17923	0.177643		1	0.024253	0.045112	0.001132	0.023499	0.0237116
2	0.69523	0.36124	0.48156	0.512677		2	0.0545256	0.088212	0.01613	0.0529559	0.0530258
4	1.02346	0.90354	0.574123	0.833708		4	0.208261	0.141854	0.070289	0.140135	0.141398
8	1.62364	1.02355	1.20014	1.28244		8	0.3021	0.48352	0.1461	0.310573	0.315654
15	1.68523	2.03145	1.52384	1.74684		15	0.8652	0.50241	0.35816	0.575257	0.576329
20	1.52689	2.23154	1.79201	1.85015		20	0.80826	0.59711	0.99905	0.801473	0.801451
25	2.46598	1.87452	2.32145	2.22065		25	0.992415	0.62548	1.24108	0.952992	0.95326
30	1.74589	2.78512	2.21324	2.24808		30	1.96167	0.089523	1.04936	1.03352	1.03436
50	2.45796	3.65468	2.98956	3.03407		50	1.95632	1.60125	0.94523	1.50093	1.50448
70	3.46698	2.86354	3.00123	3.11058		70	2.13054	1.25487	2.36014	1.91518	1.88814
KM=	18.5851	± 2.779	μM			KM=	107.493	± 12.48	μM
kcat=	3.91503	± 0.2299	min-1			kcat=	4.82578	± 0.3945	min-1
kcatapp/KMapp=	0.210654		min-1 μM-1			kcatapp/KMapp=	0.0448939		min-1 μM-1

## Sheet: Table 2
			Product titer						Nerol titer
			mg/L			MEAN	MAD	Fold improvement	mg/L			MEAN	MAD
Product	Strain	Protein expressed	data set #1	data set #2	data set #3				data set #1	data set #2	data set #3
Limonene	MIC2	Erg20p(N127W) + ClLimS wt	14.36	32.13	23.44	23.31	5.96667	-	-	-	-	-	-
	MIC2	Erg20p(N127W) + ClLimS(H570Y)	19.9448	34.9134	27.6592	27.5058	5.04067	1.18	-	-	-	-	-
	MIC2	Erg20p(N127W)-SlNPPS1 + ClLimS wt	39.4848	80.1084	67.8192	62.4708	15.324	2.68	0.752	0.249	0.5985	0.533167	0.189444
	MIC2	Erg20p(N127W)-SlNPPS1 + ClLimS(H570Y)	97.7393	133.939	146.895	126.191	18.9678	5.4136	0.0742	0.0214	0.0147	0.0367667	0.0249556
	MIC3	Erg20p(N127W) + ClLimS wt	35.5608	47.1914	41.7232	41.4918	3.954	1.78	-	-	-	-	-
	MIC3	Erg20p(N127W) + ClLimS(H570Y)	70.1665	101.958	86.7843	86.3029	10.7577	3.7024	-	-	-	-	-
	MIC3	Erg20p(N127W)-SlNPPS1 + ClLimS wt	70.4151	92.802	52.2932	71.8367	13.9768	3.0818	0.06985	0.03205	0.02147	0.0411233	0.0191511
	MIC3	Erg20p(N127W)-SlNPPS1 + ClLimS(H570Y)	136.061	188.121	177.963	167.382	20.8804	7.18068	0.0214	0.01104	0.00954	0.0139933	0.00493778

## Sheet: Table 3
			Product titer						Nerol titer
			mg/L			MEAN	MAD	Fold improvement	mg/L			MEAN	MAD
Product	Strain	Protein expressed	data set #1	data set #2	data set #3				data set #1	data set #2	data set #3
Sabinene	MIC2	Erg20p(N127W) + SpSabS wt	8.08577	14.2926	12.6434	11.6739	2.3921	-	-	-	-	-	-
	MIC2	Erg20p(N127W) + SpSabS(H561F)	11.0944	18.5219	13.9077	14.508	2.67593	1.24277	-	-	-	-	-
	MIC2	Erg20p(N127W)-SlNPPS1+ SpSabS wt	24.281	36.9374	28.6775	29.9653	4.64808	2.56686	0.7458	1.2047	0.9874	0.9793	0.155667
	MIC2	Erg20p(N127W)-SlNPPS1+ SpSabS(H561F)	60.5868	82.6248	84.6971	75.9696	10.2552	6.50763	0.07452	0.0247	0.03014	0.04312	0.0209333
	MIC3	Erg20p(N127W) + SpSabS wt	13.163	29.356	24.0224	22.1805	6.01166	1.9	-	-	-	-	-
	MIC3	Erg20p(N127W) + SpSabS(H561F)	18.0793	35.6916	26.4247	26.7318	5.97316	2.28988	-	-	-	-	-
	MIC3	Erg20p(N127W)-SlNPPS1+ SpSabS wt	33.2397	53.1999	48.1473	44.8623	7.74841	3.84295	0.5257	0.1247	0.0987	0.2497	0.184
	MIC3	Erg20p(N127W)-SlNPPS1+ SpSabS(H561F)	118.504	93.1498	129.637	113.763	13.7425	9.74509	0.0214	0.0471	0.0147	0.0277333	0.0129111

## Sheet:  Fig. 2c 
Figure 2c
	SlPHS1							ShLimS							ShPinS
	mg/L			MEAN	MAD	Fold improvement		mg/L			MEAN	MAD	Fold improvement		mg/L			MEAN	MAD	Fold improvement
	data set #1	data set #2	data set #3			from previous step	total	data set #1	data set #2	data set #3			from previous step	total	data set #1	data set #2	data set #3			from previous step	total
AM94 + SlNPPS1	0.182	0.14	0.156	0.159333	0.0151111	-	-	0.105	0.1358	0.165	0.135267	0.0201778	-	-	0.0098	0.0087	0.0074	0.00863333	0.000822222	-	-
AM94 + SlNPPS1 + Erg20(N127W)	0.61	0.7	0.71	0.673333	0.0422222	4.22594	4.22594	0.44	0.439	0.463	0.447333	0.0104444	3.30705	3.30705	0.025	0.033	0.027	0.0283333	0.00311111	3.28185	3.28185
MIC2 + SlNPPS1 + Erg20(N127W)	1.42	2.14	2.13	1.89667	0.317778	2.81683	11.9038	1.3018	1.2003	1.1011	1.20107	0.0671556	2.68495	8.87925	0.053	0.046	0.067	0.0553333	0.00777778	1.95294	6.40927
MIC2 + SlNPPS1-Erg20(N127W)	2.54	2.39	3.17	2.7	0.313333	1.42355	16.9456	2.83	2.4	2.21	2.48	0.233333	2.06483	18.3342	0.127	0.0877	0.115	0.1099	0.0148	1.98614	12.7297

## Sheet: Fig. 2d
Figure 2d
	SlPHS1							ShLimS							ShPinS
	nerol mg/L			MEAN	MAD			nerol mg/L			MEAN	MAD			nerol mg/L			MEAN	MAD
	data set #1	data set #2	data set #3					data set #1	data set #2	data set #3					data set #1	data set #2	data set #3
AM94 + SlNPPS1	0.112	0.14	0.106	0.119333	0.0137778			0.171	0.098	0.139	0.136	0.0453333			0.38	0.17	0.24	0.263333	0.0777778
AM94 + SlNPPS1 + Erg20(N127W)	0.75	0.75	0.82	0.773333	0.0311111			0.952	0.689	0.825	0.822	0.274			1.35	1.13	1.75	1.41	0.226667
MIC2 + SlNPPS1 + Erg20(N127W)	1.3	1.66	1.53	1.49667	0.131111			0.822	1.424	1.125	1.12367	0.575667			4.06	3.23	3.87	3.72	0.326667
MIC2 + SlNPPS1-Erg20(N127W)	2.74	2.64	3.19	2.85667	0.222222			2.83	3.004	1.49	2.44133	1.448			4.01	5.31	4.06	4.46	0.566667

## Sheet: Figure 3a
Figure 3a
		GPP					GPP+NPP
		mg/L			MEAN	MAD	mg/L			MEAN	MAD
		data set #1	data set #2	data set #3			data set #1	data set #2	data set #3
	1,8-cineole	18.31	24.31	19.14	20.5867	2.48222	23.71	36.01	32.24	30.6533	4.62889

## Sheet: Figure 3b
Figure 3b
		GPP					GPP+NPP
		mg/L			MEAN	MAD	mg/L			MEAN	MAD
		data set #1	data set #2	data set #3			data set #1	data set #2	data set #3
	α-pinene	7.5578	10.1336	10.865	9.5188	1.30733	29.42	19.31	25.06	24.5967	3.52444

## Sheet: Figure 3c
Figure 3c
		GPP					GPP+NPP
		mg/L			MEAN	MAD	mg/L			MEAN	MAD
		data set #1	data set #2	data set #3			data set #1	data set #2	data set #3
	limonene	24.36	28.13	31.44	27.9767	2.41111	53.3142	73.9125	66.6954	64.6407	7.551

## Sheet: Figure 3d
Figure 3d
		GPP					GPP+NPP
		mg/L			MEAN	MAD	mg/L			MEAN	MAD
		data set #1	data set #2	data set #3			data set #1	data set #2	data set #3
	sabinene	10.175	14.2175	17.1188	13.8371	2.4414	12.54	24.82	21.61	19.6567	4.74444

## Sheet: Figure 3e
Figure 3e
		GPP					GPP+NPP
		mg/L			MEAN	MAD	mg/L			MEAN	MAD
		data set #1	data set #2	data set #3			data set #1	data set #2	data set #3
	camphene	0.74	0.68	0.75	0.723333	0.0288889	0.8366	1.0178	0.7082	0.8542	0.109067
	limonene	0.06	0.14	0.15	0.116667	0.0377778	0.5938	0.7054	0.6774	0.658867	0.0433778

[truncated: 26 more sheets: Figure 4a, Figure 5a, Figure 5b, Figure 5c, Figure 5d, Figure 5g, Supplementary Table 2, Supplementary Table 3, Supplementary Table 4, Supplementary Table 5, Supplementary Table 6, Supplementary Table 8, Supplementary Figure 1, Supplementary Figure 2 , Supplementary Figure 3a, Supplementary Figure 3b, Supplementary Figure 4a, Supplementary Figure 4b, Supplementary Figure 6, Supplementary Figure 7 …]
